# Supplementary material for: Combining robot-assisted therapy with virtual reality or using it alone? A systematic review on health-related quality of life in neurological patients
Source: Health Qual Life Outcomes. 2023 Feb 21;21:18. doi: 10.1186/s12955-023-02097-y (PMC9942343; doi:10.1186/s12955-023-02097-y)
Supplement: Supplementary file 1 — Additional file 1: Appendix 1. Summary of the data extraction and results of methodological quality assessment. [file 12955_2023_2097_MOESM1_ESM.xlsx]

## Sheet: Data Extraction
	Table S1. Summary of the data extracted from the studies included in the systematic review (n=70).
												Participants					Intervention												Outcome measures
	Author(s) [Ref.]	Year of publication	Country	Country HDI (rank) (2021-2022)	Research Group Specialty Field(s)	Study Design	Multicenter	Follow-up	Follow-up Duration (months)	Pilot Study	Funding(s)	Inpatients/outpatients	Disease(s)	Sample Size (n groups)	Mean age ± SD	Ethnicity	Study Purpose	Rehabilitation outcome(s)	Device(s) name	Medical device	Virtual Reality	Level of immersion	Robotics	Robot typology	Intervention Duration (weeks)	n. Sessions	Session Duration (min')	Participants' prior experience of use	HRQoL	Motor and Functional	Psychological	Main Results
	Aprile et al. [25]	2021	Italy	0.895 (30)	Neurology, Bio-Engineering	Secondary analysis of a multicenter randomized controlled trial	yes	yes	3	no	no	Outpatients	Stroke	224	69±11.2	N/D	To evaluate the prevalence and the characteristics of PSSP (including the neuropathic component) in a wide sample of subacute stroke patients undergoing upper limb conventional or robotic rehabilitation and analyze the correlations between PSSP and the outcomes of the rehabilitation, in terms of motor function, strength, and QoL.	Shoulder pain	Motore, Amadeo, Diego, Pablo	N/D	no	N/A	yes	End-effector	6	30	45'	N/D	SF-36	[motor function] FMA-UE, [muscle strenght] MI, [poststroke shoulder pain] NRS, [neuropathic pain] DN4, [ADLs] MBI	N/A	Higher QoL (physical component) was significantly related to lower pain intensity at baseline. No significant longitudinal associations were reported regarding QoL and the other outcomes investogated
	Baunsgaard et al. [26]	2018	Denmark - Germany - Netherlands - Norway - Spain - Sweden - Switzerland	0.948 (6) - 0.942 (9) - 0.941 (10) - 0.961 (2) - 0.905 (27) - 0.947 (7) - 0.962 (1)	Rehabilitation Medicine, Orthopaedics	Prospective, observational, open-label multicentre study	yes	yes	1	no	N/D	N/D	SCI	52	35.8	N/D	To explore changes in pain, spasticity, range of motion, activities of daily living, bowel and lower urinary tract function and quality of life of individuals with spinal cord injury following robotic exoskeleton gait training	pain, spasticity	Ekso GT	yes	no	N/A	yes	Exoskeleton	8	24	60'	N/D	International SCI Quality of Life Basic Data Set	[pain] ISCIPBDS, [spasticity] MAS, [bowel and lower urinary tract function] ISCIBDS	N/A	Recently injured group: QoL did not change significantly over time Chronically injured group: Satisfaction with life as a whole (but not the satisfaction with physical health or psychological health, emotions and mood) increased significantly from baseline to post-intervention (p=0.03) to follow-up (p=0.01)
	Bertolucci et al. [27]	2015	Italy	0.895 (30)	Rehabilitation Medicine, Neurology	Within subjects pre post-test (intervention, no control group)	no	yes	2	no	N/D	Outpatients	Hereditary Spastic Paraplegia	13	46.3±8.9	N/D	To test the effectiveness of a robotic-aided program of gait training on balance, walking ability and quality of life in adult subjects affected by uncomplicated HSP	balance, walking speed, spasticity	Lokomat®	yes	no	N/A	yes	Exoskeleton	6	18	N/D	N/D	SF-36	[balance] BBS and TUG, [walking ] 10mWT and 6MWT, [spasticity] MAS	[anxiety and depression] HADS	The SF-36 showed a significant improvement (p<0.05) from baseline to post-intervention in the domains of Physical Role, Social Function, Emotional Role, and Mental Health. The two-month follow-up didn’t show any variation with respect to post-intervention.
	Bovolenta et al. [28]	2009	Italy	0.895 (30)	Rehabilitation Medicine, Geriatrics	Quasi-experimental, uncontrolled study	no	yes	1	yes	N/D	Outpatients	Stroke	14	60.57±8.18	N/D	To verify the possibility of administering robotaided therapy for the upper limbs in patients after stroke; to evaluate patients’ degree of acceptance and compliance with the treatment; to establish if the treatment has an effect on motor impairment and functional outcome.	spasticity, upper limb pain	ReoGo™	N/D	no	N/A	yes	End-effector	4	20	45'	no	EQ-5D	[upper limbs] Fugl-Meyer Test, [spasticity] Ashworth Scale, [upper limb pain] VAS	N/A	The Euro-QoL score did not change significantly over time
	Capecci et al. [29]	2019	Italy	0.895 (30)	Rehabilitation Medicine, Neurology	Randomized controlled trial	yes	no	N/D	no	yes	Outpatients	PD	RAGT: 48/TT: 48	RAGT: 68.1±9.8/TT: 67±7.6	N/D	To compare the effects of robot-assisted gait training and treadmill training on endurance and gait capacity in people with Parkinson disease	endurance, gait capacity	G-EO System	yes	no	N/A	yes	End-effector	4	20	45'	N/D	PDQ-39	[endurance] 6MWT, [gait capacity] TUG and 10MWT, [walking performance] FOG-Q, UPDRS II and WHS, [overall and selective disease -related disability] UPDRS	N/A	QoL improved after either training by about 17%, but there was no statistically significant difference between robotic rehabilitation group and control group
	Çinar et al. [30]	2021	Turkey	0.838 (48)	Rehabilitation Medicine	Prospective randomized single-blind study	no	no	N/D	no	N/D	Inpatients	SCI	Group I: 20/ Group II: 20	Group I: 32.9±11.4/ Group II: 36.9±12.6	N/D	To investigate the effect of robotic-assisted gait training (RAGT) on functional status and the quality of life in patients with subacute complete spinal cord injury	functional status	Lokomat®	yes	no	N/A	yes	Exoskeleton	8	16	N/D	N/D	SF-36	[ambulation] WISCI-II, [functional status] FIM	N/A	The SF-36 subscales did not show significantly different scores within groups (pre-post treatment) or between groups. The only statistically significant difference was found in the "Physical activity" subscale within both groups (robotic rehabilitation and standard rehabilitation)
	Çinar et al. [31]	2020	Turkey	0.838 (48)	Rehabilitation Medicine	Within subjects pre post-test (intervention, no control group)	no	no	N/D	no	no	Inpatients	SCI	SCI complete: 17/ SCI incomplete: 17	Higher-intensity RT: 56.51±10.03/ Lower-intensity RT: 52.21±12.20/ CT: 54.83±9.84	N/D	To compare the efficiency of robotic-assisted gait training applied during the subacute period for the patients with complete and incomplete spinal cord injury	functional status	Lokomat®	yes	no	N/A	yes	Exoskeleton	5	10	N/D	N/D	SF-36	[functional ambulation] WISCI II, [functional status] FIM	N/A	The SF-36 subscales did not show significantly different scores from baseline to post-treatment, except for the "Physical activity" subscale.
	Conroy et al. [32]	2019	USA	0.921 (21)	Neurology, Rehabilitation Medicine	Single-blind randomized controlled trial	no	no	N/D	no	yes	Outpatients	Stroke	RT: 22/ TTT: 23	RT: 55.7±10.2/ TTT: 56.4±12.7	N/D	To investigate the efficacy of robot-assisted therapy combined with therapist assisted task training versus robot-assisted therapy alone on motor outcomes and use in participants with moderate to severe chronic stroke-related arm disability	motor impairment	DOF	N/D	no	N/A	yes	End-effector	12	36	60'	N/D	SIS	[motor impairment] UE-FMA, [performance change] WMFT, [treatment effect] UE-FMA	N/A	The SIS (hand subscale) showed a significant improvement from baseline to post-intervention within and between groups. The TTT (transition-to-task therapy and robot therapy) group improved the QoL more than the RT (robot therapy) group.
	De Luca et al. [33]	2020	Italy	0.895 (30)	Psychology, Genetics, Molecural Biology, Neuroscience, Neurology, Rehabilitation Medicine	Randomized trial	no	no	N/D	yes	N/D	Inpatients	Stroke	EG: 15/ CG: 15	EG: 54.4±11.9/ CG: 55.8±13.2	N/D	To evaluate the effects of Ekso-training on non-motor outcomes, including gastrointestinal function and psychological well-being, in post stroke patients.	function status	Ekso™	yes	no	N/A	yes	Exoskeleton	8	24	60'	N/D	SF-12	[level of disability] FIM, [presence and severity constipation] CONST, [walking ] 10MWT, [balance] TUG test, [functional mobility] RMI	[subjective psychological well-being] PGWBI / [global cognition] MoCA / [depression] HRS-D / [coping] COPE -NIV	The group undergoing robot-assisted therapy significantly improved SF-12 total scores after treatment. The control group reported no significant changes. A significant effect was in MANOVA analysis with the SF-12 scores signifcnalty influenced by the factor treatment, as reflected by the sugnificant time x group interactions.
	Dundar et al. [34]	2014	Turkey	0.838 (48)	Rehabilitation Medicine	Comparative and retrospective study	no	no	N/D	no	N/D	Inpatients	Stroke	EG: 36/ CG: 71	EG: 66.5±10.6/ CG: 65.4±12	N/D	To compare conventional physiotherapy (CP) with robotic training (RT) combined with CP and to measure the effects on gait, balance, functional status, cognitive function, and quality of life in patient with stroke	Gait, balance, functional status	Lokomat®	yes	no	N/A	yes	Exoskeleton	6	30	60'	N/D	SF-36	[muscle spasticity in lower extremity] MASS, [lower extremity motor recovery] BRS, [severity of motor and neuropsychological disability] FIM, [gait ability] FAC, [balance] BBS	[cognitive function] MMSE	All subscales of SF-36 showed a significant improvement from baseline to post-intervention within groups. all subdimensions of SF-36 were better in the robotic rehabilitation group
	Francisco et al. [35]	2017	USA	0.921 (21)	Rehabilitation Medicine, Neurology, Mechanical Engineering, Psychology, Neuropsychology	Within subjects pre post-test (intervention, no control group)	no	yes	6	yes	N/D	Outpatients	SCI	8	40	N/D	To demonstrate the feasibility, tolerability and effectiveness of robotic-assisted arm training in incomplete chronic tetraplegia	motor impairment	MAHI Exo-II	yes	yes	non-immersive	yes	Exoskeleton	4	12	180'	N/D	SCIM-III	[strength of muscles] MRC, [hand function] JTHFT	N/A	No change in Spinal Cord Independence Measure II scores were observed between baseline and post-intervention or follow-up
	Gandolfi et al. [36]	2014	Italy	0.895 (30)	Neurology, Neuroscience, Rehabilitation Medicine, Neurology	Randomized controlled trial	no	yes	1	no	yes	Outpatients	MS	RAGT: 12/ SIBT: 10	RAGT: 50.83±8.42/ SIBT: 50.1±6.29	N/D	To compare the effectiveness of end-effector robot-assisted gait training (RAGT) and sensory integration balance training (SIBT) in improving walking and balance performance in patients with MS	balance, gait	Gait Trainer GT1	N/D	no	N/A	yes	End-effector	6	12	50'	N/D	MSQOL-54	[gait] GAITRite, [static and dynamic balance] BBS, [balance confidence] ABC, [deﬁcit of sensory inputs] SOT, [balance disorders] SA, [level of fatigue] FSS	N/A	QoL did not significantly differed between groups over time. Significant changes on MSQOL-PH were found over time within the control group (SIBT = sensory integration balance training), but not within the robotic rehabilitation group (RAGT = end-effector robot-assisted gait training)
	Gandolfi et al. [37]	2018	Italy	0.895 (30)	Neurology, Neuroscience, Biomedicine, Psychology, Rehabilitation Medicine	Randomized, controlled, single-blinded trial	no	yes	1	no	yes	Outpatients	MS	EG: 23/ CG: 21	EG: 51.96±10.87/ CG: 50.67±10.80	N/D	To compare the effects of robot-assisted hand training against non-robotic hand training on upper limb activity in people with MS	upper limb activity, dexterity, upper limb function, disability	Amadeo	N/D	yes	non-immersive	yes	End-effector	5	10	50'	N/D	MSQOL-54	[upper limb activity] ARAT and NHPT, [upper limb function] FMA and MI, [changes in the amount and quality of arm] MAL	N/A	QoL did not significantly differed within or between groups over time
	Garnier-Villarreal et al. [38]	2021	USA	0.921 (21)	Sociology, Neurology, Biology, Rehabilitation Medicine, Health and Behavioral Sciences, Engineering, Physiology	Observational study	no	no	N/D	no	yes	Outpatients	SCI	EG: 37/ CG: 62	EG: 34.03±12.50/ CG: 40.53±17.67	N/D	To characterize individual with spinal cord injures (SCI) who use outpatient physical therapy or community wellness services for locomotor training and predict the duration of services, controlling for demographic, injury, quality of life, and service and financial characteristics	functional status	N/D	yes	no	N/A	yes	Exoskeleton	N/D	N/D	N/D	N/D	SCI-QOL	[global aspects of mobility] SCI-FI, [difficulties managing bladder and bowel] SCI-QOL Bowel Management Difficulties, [pain interferes with cognitive, social and productive domains of life] SCI-QOL Pain Interference	N/A	The conventional group reported significant improvements in different QoL domains, namely bowel function, activities of daily living, and mobility relative to the exoskeleton group.
	Gorman et al. [39]	2021	USA	0.921 (21)	Neurology, Rehabilitation Medicine, Psychology, Physiology	Cross-over randomized controlled trial	yes	no	N/D	no	yes	Outpatients	SCI	49	39±14	N/D	To determine the number of sessions necessary to achieve adequate exoskeletal-assisted walking skills and hypothesized velocity milestones	functional status	ReWalk™ and EksoGT™	yes	no	N/A	yes	Exoskeleton	12	25-63	60'-120'	N/D	SCI-QOL (bowel function)	[bowel function] 10Q, BSS and SCI-QOL	N/A	QoL did not significantly differed between groups over time. The only statistically significant beneficial preintervention–postintervention change was seen during the robotic rehabilitation phase for the participants who started with a usual rehabilitation phase
	Hidler et al. [40]	2009	USA	0.921 (21)	Rehabilitation Medicine	Randomized clinical trial	yes	yes	3	no	yes	Inpatients	Stroke	Lokomat: 33/ Conventional: 30	Lokomat: 59.9±11.3/ Conventional: 54.6±9.4	N/D	To compare the efficacy of robotic-assisted gait training with the Lokomat to conventional gait training in individuals with subacute stroke	Gait	Lokomat®	yes	no	N/A	yes	Exoskeleton	2022-10-08	24	45'	N/D	SF-36	[gait] 6MWT	N/A	Both groups improved in QoL with no statistically significant differences between groups
	Hornby et al. [41]	2008	USA	0.921 (21)	Neurophysiology, Rehabilitation Medicine	Randomized controlled study	no	yes	6	no	yes	Outpatients	Stroke	48	EG: 57±10/ CG: 57±11	N/D	To determine the extent ofwalking-relatedimprovementsobtainedaftertherapist-versus robotic-assisted LT in individuals with severe to moderate gait dysfunction poststroke	Gait	Lokomat®	yes	no	N/A	yes	Exoskeleton	N/D	12	30'	N/D	SF-36 (physical function)	[gait] 6MWT, [spasticity] Modified Answorth	[depression] CES-D	Increased physical SF36 scores were observed only in patients with severe locomotor deficits who received therapist-assisted locomotor training (control group). In contrast, mean changes in physical SF36 scores in all other participants were no significant
	Housley et al. [42]	2017	USA	0.921 (21)	Neurobiology, Rehabilitation Medicine, Neuroscience, Physiology, Neurology, Engineering	Within subjects pre post-test (intervention, no control group)	no	no	N/D	yes	yes	Outpatients	Stroke	6	60.8±11.6	N/D	To improve upper extremity function and quality of life in people with moderate to severe impairment with a tongue driven robotic exoskeleton	upper extremity function	TDS-HM	yes	no	N/A	yes	Exoskeleton	5	15	120'	N/D	SIS	[motor function and recovery after stroke] FMA/UE, [time required to perform 15 everyday tasks with each UE] WMFT, [strength, hand function, mobility, memory] SIS	N/A	The strength domain of the SIS showed statistically significant improvements from baseline to post-intervention. The other domains showed no statistically significant effects
	Hsieh et al. [43]	2012	China	0.768 (79)	Occupational Physiatry, Rehabilitation Medicine, Rheumatology	Randomized-block controlled trial	no	no	N/D	no	yes	Outpatients	Stroke	Higher-intensity RT: 18/ Lower-Intensity RT: 18/ CT: 18	Higher-intensity RT: 56.51±10.03/ Lower-intensity RT: 52.21±12.20/ CT: 54.83±9.84	N/D	To use 2 different intensities of RT to examine the treatment effects of RT and the effect on outcomes of the severity of initial motor deficits	muscle strength	Bi-Manu-Track	yes	no	N/A	yes	End-effector	4	20	90'-105'	N/D	SIS	[muscle power] MRC Scale, [amount of use and quality of movements] MAL	N/A	The higher-intensity RT group reported significant within-group improvements on the SIS–strength and SIS– activities of daily living/instrumental activities of daily living assessments. The lower-intensity RT group had significant within-group improvements on the SIS–strength assessment. The CT group, however, did not report significant improvements on the 4 SIS physical domains. The between-grou…
	Hsieh et al. [44]	2017	China	0.768 (79)	Rehabilitation Medicine, Occupational Physiatry	Single-blind randomized controlled trial	no	yes	3	yes	yes	N/D	Stroke	EG: 16/ CG: 15	EG: 49.28±10.90/ CG: 52.87±10.40	N/D	To investigate the treatment effects of bilateral robotic priming combined with the taskoriented approach on motor impairment, disability, daily function, and quality of life in patients with subacute stroke	motor impairment, functional status	Bi-Manu-Track	yes	no	N/A	yes	End-effector	4	20	90'	N/D	SIS	[motor impairments] FMA, grip strenght and BBT, [disability and daily function] MRS, FIM and actigraphy	N/A	The experimental group revealed significantly better improvements on the strength subscale of the SIS than the control group. The other SIS subscales showed no significant between-group differences
	Huang et al. [45]	2014	China	0.768 (79)	Occupational Physiatry, Rehabilitation Medicine	Within subjects pre post-test (intervention, no control group)	no	no	N/D	no	yes	N/D	Stroke	66	53.19±11.35	N/D	To examine the predictors of improved outcomes after robot-assisted therapy	motor impairment	Bi-Manu-Track	yes	no	N/A	yes	End-effector	4	20	90'-105'	N/D	SIS-physical subscale	[Motor impairments] FMA, [motor function] WMFT, [daily function] MAL	N/A	SIS scores significantly improved after training and they were found to be significantly associtaed to muscles strength improvement (MAS)
	Hung et al. [46]	2016	China	0.768 (79)	Rehabilitation Medicine, Economy, Geriatrics, Engeneering, Molecular Epidemiology, Occupational Physiatry	Single-blind, randomized comparative efficacy study	yes	yes	3	no	yes	Outpatients	Stroke	RTT:11/RTI:10	RTT: 53±12.8/RTI: 50±14	N/D	To investigate the efficacy of RT combined with task-specific training or impairment-oriented training on motor function and quality of life in patients with chronic stroke	motor function of the shoulder, elbow, forearm, wrist, and hand	InMotion 3.0	yes	no	N/A	yes	End-effector	4	20	90'-100'	N/D	SIS	[motor function] FMA-UE, [muscle power] MRC, [abilities of arm and hand to grasp] ARAT	N/A	There were significant group-by-time interaction effects on the SIS overall score. The RTT (robot-assisted therapy combined with task-specific training) group showed improvements from pretest to posttest and from pretest to follow-up on the overall SIS score. The SIS subscales showed no significant differences. The RTI (robot-assisted therapy combined with impairment-oriented training) group show…
	Hung et al. [47]	2019	China	0.768 (79)	Occupational Physiatry, Engineering, Rheumatology, Rehabilitation Medicine	Single-blinded randomized controlled trial	no	yes	3	no	yes	Outpatients	Stroke	UHT: 14/ BHT: 15/ RT: 15	UHT: 53.17±12.28/ BHT: 58.45±13.11/ RT: 52.68±8.75	N/D	To investigate the effects of unilateral hybrid therapy (UHT) and bilateral hybrid therapy (BHT) compared with robot-assisted therapy (RT) alone in patients with chronic stroke	motor impairment	Bi-Manu-Track	yes	no	N/A	yes	End-effector	6	18	90'	N/D	SIS	[UE movement, reflexes and coordination] FMA-UE, [motor ability of the UE] WMFT, [independence in IADL] NEADL	N/A	Nonsignificant group-by-time interaction and group effects were observed in all of the SIS domains. All domains showed a significant time effect (strength, ADL, mobility, hand function). The BHT and RT groups significantly improved in all SIS domains from pretest to posttest and from pretest to follow-up. The UHT group exhibited significant improvements in all SIS domains at posttest, and the imp…
	Juszczak et al. [48]	2018	USA	0.921 (21)	Rehabilitation Medicine	Observational study	yes	no	N/D	no	N/D	outpatients	SCI	45	35±12.65	N/D	To explore changes in secondary health conditions that may result from using a powered exoskeleton, as well as their potential impact on QoL	Spasticity	The Indego Powered Exoskeleton	yes	no	N/A	yes	Exoskeleton	8	26	N/D	N/D	SWLS	[spasticity] MAS, [perceived exertion on walking] BRPE	N/A	There was not a statistical significant difference between the pre-post intervention in SWLS (p > .05)
	Kayabinar et al. [49]	2019	Turkey	0.838 (48)	Rehabilitation Medicine	Two-arm single-blind randomized controlled trial	no	no	N/D	no	no	N/D	Stroke	EG: 32/ CG: 32	EG: 55.47±13.58/ CG: 63.81±10.04	N/D	To investigate the effects of robotic and conventional gait training in addition to neurologic rehabilitation programs based on neuro-developmental therapy (NDT-Bobath) principles on balance, mobility, and quality of life in patients with stroke	Balance, mobility	N/D	yes	yes	non-immersive	yes	Exoskeleton	5	15	40'	N/D	NHP	[mobility] MRI, [balance] BBT, [functional capacity] TUGT, [mobility] RMI	N/A	No differences between groups were found in any subscale of NHP (all p > .05). However, withing groups differences (before-after) showed an improvement in the EG in all subscales of NHP, NHP-Pain (p = .044), NHP- Emotional Status (p <.001), NHP-Sleep (p = .063) , NHP- Social Isolation (p = .041), NHP- Physical Activity, (p <.001)
	Kim et al. [50]	2021	South Korea	0.925 (19)	Rehabilitation Medicine	Two-arm single-blind randomized controlled trial	yes	no	N/D	no	yes	N/D	Stroke	EG: 23/ CG: 24	EG: 57.17±15.12/ CG: 62.08±12.42	N/D	To investigate the efficacy of electromechanically-assisted rehabilitation of upper limb function in post-stroke patients	Motor function, finger, hand and arm dextrerity, muscle strength and tone	Camillo®	yes	no	N/A	yes	End-effector	4	20	30'	N/D	EQ-5D	[motor function] FMA, [hand dexterity] BBT, [Finger dextresity and motor function of the fingers, hand and arm] PPBT, [muscle strength] MI, [muscle tone] MAS	[depression] BDI	No difference was found between the EG and the CG groups in EQ-5D-5L (p = .570). Furthermore, no differences within groups were found (all ps > .05)
	Kim et al. [51]	2021	South Korea	0.925 (19)	Rehabilitation Medicine, Bio-Engineering, Nuclear Medicine	Prospective, single-center, single-group pilot study	no	no	N/D	yes	N/D	outpatients	SCI	10	48.1±8.75	N/D	To evaluate the effects of training with a newly developed powered wearable exoskeleton on functional mobility, physiological health, and quality of life in non-ambulatory SCI patients	Mobility	Hyundai Medical Exoskeleton [H-MEX]	yes	no	N/A	yes	Exoskeleton	10	30	60'	N/D	SF-36	[functional outcomes] H-MEX, 6MWT, TUGT, [spasticity] H-MEX, MAS	[fear of falling] KFES-I	There was not a statistical significant change in any of the SF-36v2 subscales (all ps >.05)
	Kozlowski et al. [52]	2017	USA	0.921 (21)	Rehabilitation Medicine, Neurology	Single-Group Preliminary Study	no	yes	1	yes	yes	outpatients	MS	5	Mdn = 47 [38,62]	N/D	To examine the feasibility, safety, and secondary benefit potential of exoskeleton-assisted walking with one device for persons with multiple sclerosis (MS).	Spasticity, walking ability	ReWalk Rehabilitation 2.0	yes	no	N/A	yes	Exoskeleton	8	24	30'-90'	N/D	Neuro-QoL, PROMIS (pain interference)	[spasticity] MAS, [walking] T25WT, [distance] 6MWT	N/A	From the 5 participants, according to MCDs [minimal detectable change (95%CI, SE pooled 1.96)] on Neuro-QoL, one participant improved on all the subscale of the Neuro-Qol, one of them worsened on positive affect and another worsened on depression and sleep disturbance. Regarding to PROMIS, one improve and other worsen after the intervention (MCDs)
	Kumar et al. [53]	2020	India	0.633 (132)	Rehabilitation Medicine, Neurology	Two-arm single-blind randomized controlled trial	no	yes	3	no	yes	outpatients and inpatients	Stroke	EG: 55/ CG: 55	EG: 50.80±6.86/ CG: 51.36±8.10	N/D	To assess the effect of Erigo tilt table training on muscle strength and quality of life in individuals who have survived a stroke.	Muscle strength	Erigo	yes	no	N/A	yes	End-effector	4	24	50'-60'	N/D	SF-36	[muscle strenght] MRC muscle scale	N/A	Differences between EG and CG groups at Day 30 (after) were found in SF-36 , (p = 0.0193). Within group differences showed an improvement in SD-36 from Baseline to Day 90 in the EG (p = .00001)
	Kutner et al. [54]	2010	USA	0.921 (21)	Rehabilitation Medicine, Biostatistics, Bio-Informatics, Bio-Engineering	Single-blind, multi-site, randomized clinical trial	yes	yes	2	yes	yes	outpatients	Stroke	RTP-Only:7/ Combine Therapy: 10	EG: 51.0±11.3/ CG: 61.9±13.4	White, African-american	To determine the clinical effectiveness of using a distally focused robotic device in conjunction with an abbreviated duration of RTP to improve upper-extremity motor function	Hand strength, mobility and function	Hand Mentor	yes	no	N/A	yes	End-effector	3	N/D	N/D	N/D	SIS	[Hand strength, mobility and function] SIS	[depression] CES-D	Group x time interaction effects were found for SIS-Mood, with an significant greater increased in the CT group (before-after) (p = .03) and SIS-social participation where the average changes were significant greater for the RTP-Only group (before-FU) (p = .008). Both groups had significant improvement in SIS-ADL/IADL (p = .04) (before-after). Both groups reported significant improvement in SIS-h…
	Leblebicier et al. [55]	2021	Turkey	0.838 (48)	Rehabilitation Medicine	Two arm non-randomized controlled trial	no	yes	3	no	no	outpatients	Stroke	EG: 19/ CG: 26	EG: 64.74±6.46/ CG: 63.88±8.76	N/D	To investigate the efficacy of robot-assisted gait training (RAGT) on quality of life and depression in patients diagnosed with hemiplegia due to an ischemic or hemorrhagic stroke	Functional status	Lokomat®	yes	no	N/A	yes	Exoskeleton	4	20	45'	N/D	SS-QOL	[locomotor function] FIM	[depression] BDI	No significant differences between both groups were found in SS-QOL scores (p = 0.827)
	Lee et al. [56]	2015	Taiwan	-	Rehabilitation Medicine, Neuroscience, Occupational Physiatry	Double-blinded randomized controlled trial	yes	yes	3	no	yes	N/D	Stroke	EG (RT+ES): 20/ CG(RT+Sham):19	EG (RT+ES): 54.07±11.85/ CG (RT+Sham): 53.75±9.11	N/D	To determine the intervention effects of the hybrid therapy on motor impairment, motor and daily function, and quality of life in patients with chronic stroke	Motor impairment, Muscle spasticity, motor function of the paretic Upper Extremity	Bi-Manu-Track + NMES	yes	no	N/A	yes	End-effector	4	20	90'-100'	N/D	SIS	[motor impairment] UE-FMA, [Muscle spasticity] MAS, [motor function of the paretic UE] WMFT, [use of paretic hand in daily lfe] MAL	N/A	No differences between groups were found in SIS physical Function, p = .631; SIS–strength, p = .937 and SIS–ADL/IADL p = .587. However, a Significant group × time interaction were found in SIS mobility with an improvement in the RT+Sham group (p= .016) and SIS–hand, with a greater improvement in the RT+ES group (p =.014).
	Lee et al. [57]	2018	South Korea	0.925 (19)	Rehabilitation Medicine	Pilot, randomized, single blinded, controlled trial	no	yes	1	yes	yes	inpatients	Stroke	EG (VR+FES functional electrical stimulation): 20/ CG (FES): 21	EG: 49.5±13.7/ CG: 46.1±13.0	N/D	To compare virtual reality (VR) combined with functional electrical stimulation (FES) to cyclic FES for improving upper extremity function and health-related quality of life in patients with a chronic stroke	Upper extremity motor function and unilateral manual dexterity	The RAPAEL Smart Glove	yes	yes	non-immersive	yes	Soft-robotics	4	20	30'	N/D	SIS	[upper limb motor impairment] FMA, WMFT, [unilateral gross manual dexterity] BB, [hand functions required for ADLs] JTT	N/A	There was not a group x time interaction effect on any domain of the SIS (SIS–strength, SIS–hand and SIS– ADL/IADL, all ps >.05). However, a time effect was found for the (SIS–strength, p = 0.012)
	Linder et al. [58]	2015	USA	0.921 (21)	Bio-Engineering, Occupational Physiatry, Rehabilitation Medicine	Multicenter randomized controlled clinical trial	yes	no	N/D	no	Yes	outpatients	Stroke	EG (Robot+ HEP): 51/ CG (HEP: Home Exercise Program): 48	EG: 59.4±13.6/ CG: 55.5±12.6	White, African-american, Other	To determine the effects of home-based robot-assisted rehabilitation coupled with a home exercise program compared with a home exercise program alone on depression and quality of life in people after stroke	motor impairment and functional status	Hand Mentor Pro	yes	no	N/A	yes	End-effector	8	40	180'	N/D	SIS	[motor impairment and functional status] SIS	[depression] CES–D	No differences between groups were found in any SIS domain, Strength (p = .442); Memory, (p = .346); Communication, (p = .498); ADLs/IADLs, (p = .992); Mobility (p = .541); Hand Function (p = .495); Meaningful Activities (p = .930), Mood (p = .235); Stroke Recovery (p = .197). However, within group differences showed an improbemnte in all but SIS-Memory domain (all ps = .05).
	Lo et al. [59]	2010	USA	0.921 (21)	Rehabilitation Medicine, Neurology, Engineering	Within subjects pre post-test (intervention, no control group)	no	no	N/D	yes	yes	N/D	PD	4	Mdn = 62.0 [IRQ: 53.8, 71.5]	White	To examine the potential effect of continuous physical cueing using robot-assisted sensorimotor gait training on reducing FOG episodes and improving gait in Parkinson’s disease patients	Freeze of gait, balance (Rhythmicity, Asymmetry, and Coordination)	Lokomat®	yes	no	N/A	yes	Exoskeleton	5	10	30'	N/D	PDQ-39	[FOG] FOG-Q, vFOG [gait and balance] UPDRS, GAITRite Mat, CIR Systems	N/A	There was a significant change after the intervention in 7 out of the 8 PDQ-39 domains (cohen's d): Mobility (-0.20), ADLs (-0.34), Emotional well-being (-0.56), Stigma (-0.49), Social Support (-0.52), Cognitions (-0.59), Bodily Discomfort (-0.21), as well as in the overall PDQ-39 score (d = -0.46)
	Lo et al. [60]	2010	USA	0.921 (21)	Rehabilitation Medicine, Neurology	Three arm, multicenter, randomized, controlled trial	yes	yes	24-36	no	yes	N/D	Stroke	RT (Robot-Assisted Therapy):49/ ICT (Intensive Comparison Therapy):50/ UC (Usual Care):28	RT: 66±11/ICT: 64±11/ UC:63±12	White, Black, Hispanic, other	To determine whether a rehabilitation protocol using the MIT–Manus robotic system (Interactive Motion Technologies), as compared with a program based on conventional rehabilitative techniques or usual care, could improve functioning and quality of life of stroke survivors with long-term upper-limb deficits.	Motor functioning, Proximal and distal upper-limb motor control Spasticity	MIT-Manus device	yes	no	N/A	yes	End-effector	12	36	60'	N/D	SIS	[motor and sensory impairment] FMA, [proximal and distal upper-limb motor control] WMFT	N/A	Differences between RT and UC groups were found among time (before-after 12 weeks) in SIS (p = 0.009). No difference was found between RT and ICT groups in SIS (p = 0.81).
	Manuli et al. [13]	2020	Italy	0.895 (30)	Neurology, Rehabilitation Medicine	Three-arm, single-blind randomized, controlled study.	no	no	N/D	no	N/D	Outpatients	Stroke	RRG+VR: 30/ RRG-VR:30/ CRG: 30	RRG+VR: 48.0±12.1/RRG-VR: 40.1±10.7/ CRG:43.1±9.7	N/D	To evaluate the effects of robotic neurorehabilitation using Lokomat with and without VR on cognitive functioning and psychological well-being in stroke patients, as compared to traditional therapy	Motor impairment	Lokomat®	yes	yes	non-immersive	yes	Exoskeleton	8	40	60'	N/D	SF-12	[Motor functioning] FIM- Motor subscale	[global cognition] MoCA, [frontal abilities] FAB, [attention process, attentive shifting] TMT, [visual research’s abilities] VS, [mood] BDI-II	Group x Time interaction was found in SF-12 TOTAL (p = .0001). Bonferroni post Hoc analysis showed significant differences (after the intervention) between RRG+VR- RRG - VR (p= .00)RRG+VR-CG (p = .002) with higher scores for the RRG+VVR and differences between RRG-VR-CG (p = .00) with higher scores for the CG .
	Manuli et al. [61]	2020	Italy	0.895 (30)	Neurology, Rehabilitation Medicine	Observational study	no	no	N/D	yes	no	inpatients	MS	84	51.01±11.48	N/D	To evaluate the usability and feasibility of the new rehabilitation technologies as perceived by MS patients.	Functional status	ERIGO device, G-EO system, Ekso-GT, Hunova, Armeo Power, Amadeo, BTS-Nirvana system, VRRS-Evo, CAREN	yes	yes	non-immersive/semi-inmersive	yes	End-effector/Exoskeleton	8	24-40	60'	N/D	MSQoL-54	[perception of the patients on the achievement of goals] GAS	N/A	Significant differences (before-after) were found in the perception of patients' quality of life, both on the physical subscale [Phy-MSQOL]: p <0.001, and mental subscale items [M-MSQOL]: p < 0.001
	McGibbon et al. [62]	2021	Canada	0.936 (15)	Bio-Engineering, Kinesiology, Rehabilitation Medicine	Open-label randomised cross-over design	N/D	no	N/D	no	yes	outpatients	MS	29	49.2±10.6	N/D	To analyse the change in these self-report disability measures after a 6 week trial of training and using Keeogo in the home	Functional status	Keeogo	yes	no	N/A	yes	Exoskeleton	2	N/D	N/D	N/D	SF-36	[walking endurance] 6MWT, [stair climbing ability] TST, [overall mobility] TUG, [fatigue] FSS, [walking] MSWS	N/A	No significant differences (before-after) were found in any domain of the SF36 (all ps >.05)
	Miura et al. [63]	2021	Japan	0.925 (19)	Rehabilitation Medicine, Orthopaedic Surgery	Within subjects pre post-test (intervention, no control group)	no	no	N/D	no	no	N/D	Neuromuscular Diseases	10	56.8±11.2	N/D	To assess the effects of HAL-assisted gait training on QOL and mobility in patients with neuromuscular diseases	Gait	Hybrid Assistive Limb	yes	no	N/A	yes	Exoskeleton	8	18	60'	no	SF-36	[walking distance] 2MWT, [gait velocity, step length, and cadence] 10MWT, [time and assistance required to stand up from a chair, walk 3 m, turn around, walk back, and sit down] TUG, [walking ability] FAC	[anxiety and depression] HADS	There were significant improvements (before-after 2nd training) on the Vitality domain (p = .019) and the mental component summary score (p = .019) of the SF-36.
	Munari et al. [64]	2020	Italy	0.895 (30)	Rehabilitation Medicine, Neuropsychology	Pilot, single-blind, randomized controlled trial	no	yes	1	yes	no	outpatients	MS	EG:8 /CG:9	EG: 57±5.83/CG: 51.7±10.24	N/D	To compare the effects of RAGT combined with VR to those of standard RAGT on information processing speed, sustained attention, working memory, and walking endurance in MS patients	Gait, functional status	G-EO System	yes	yes	non-immersive	yes	End-effector	6	12	40'	N/D	MSQoL-54	[self-paced walking ability and functional capacity] 2MWT, [psychomotor , visual-motor coordination, attention, and concentration] DSymb, [gait] 10MWT, [standing balance during functional activities] BBS	[processing speed, sustained attention, and working memory] PASAT, [verbal initiation] PFT, [long-term memory] NT	No differences between group were found in MSQOL-54. However, withing groups differences (before-after) showed an improvement in the EG in both subscales of MSQOL-54, Physical Health Composite [PH-MSQOL] ( p =.017) and Mental Health Composite [M-MSQOL] (p =.019). Before- FU diifferences were also found fot PH-MSQOL (p = 0.042) and M-MSQOL-54 (p = .028)
	Mustafaoglu et al. [65]	2020	Turkey	0.838 (48)	Rehabilitation Medicine	Three-arm, single-blind randomized, controlled study.	N/D	no	N/D	no	no	outpatients	Stroke	RAGT+CT:17/RAGT:17/CT:17	RAGT (Robot assisted gait training)+CT(conventional):51.9±15.3/RAGT:53.8±10.7/CT:55.3±11.2	N/D	To investigate the effects of both isolated and combined RAGT on mobility, ADLs and QoL in patients who have suffered a stroke	Mobility, Lower limb impairement, Balance, Gait	Lokomat®	yes	no	N/A	yes	Exoskeleton	6	30	45'	no	SS-QOL	[Level of independence in functional activities] BI, [functional mobility] 6-MWT, [climb the stairs] SCT, [Lower limb impairment and balance] FMA-LE, [ of comfortable walking] CWT, [ of fast walking] FWT, [physical activity intensity level] RPE	N/A	Within-group differences showed an improvement of SS-QOL in the 3 groups (all ps = .0001). The RAGT+CT group showed an improvement in SS-QOL compared to the CT group (p = 0.0007) and the RAGT group (0.0003). No differences were found between the RAGT and the CT (p = 0.33)
	Nijenhuis et al. [66]	2015	Netherlands - Italy - UK	0.941 (10) - 0.895 (30) - 0.929 (18)	Bio-Engineering, Rehabilitation Medicine	Feasibility study with a longitudinal design	yes	yes	2	yes	yes	outpatients	Stroke	21	59±13	N/D	To examine feasibility (user acceptance, effective use) and potential clinical changes (in arm and hand function) of a technology-supported arm and hand training system at home in chronic stroke	Arm and hand function	SaeboMAS, SCRIPT dynamic wrist and hand orthosis	yes	yes	non-immersive	yes	Exoskeleton	6	36	30'	N/D	SIS	[coordination, dexterity and upper extremity function] ARAT, [motor status and the degree of synergydevelopment in the upper extremity] FM, [perceived use of the paretic arm and hand] MAL	N/A	There was and improved from pre-training to follow-up (p = .004) in the SIS.Post hoc analysis showed a significant difference between after and before (delta = .003). Considering specifically the SIS domains, participants improved on the SIS-strength (p = .004) and SIS-mobility (p = .014).
	Ozsoy-Unubol et al. [67]	2021	Turkey	0.838 (48)	Rehabilitation Medicine	Single-center, single-blinded, randomized, parallel-group trial.	no	yes	3	no	no	inpatients	MS	EG: 18/ CG: 19	EG: 45.05±9.22/ CG:44.73±8.43	N/D	To evaluate and compare the conventional and RAGT programs in terms of their impacts on fatigue, mood, and quality of life in MS patients with fatigue	Gait, Balance	RoboGait	yes	no	N/A	yes	Exoskeleton	4	12	30'	N/D	MSQoL 54	[ambulation ability] FAC, [Balance] BBT, [Waliking ] 6MWT	[anxiety] HADS-A, [depression] HADS-D	No differences between groups were found in MSQOL-54 (all p > .05). However, withing groups differences (before-after) showed an improvement in the EG in both subscales of MSQOL-54, Physical Health Composite [PH-MSQOL] ( p <.001) and Mental Health Composite [M-MSQOL] (p <.001) and before-FU in both subscales of MSQOL-54, Physical Health Composite [PH-MSQOL] ( p 0.001) and Mental Health Composite …
	Paker et al. [68]	2013	Turkey	0.838 (48)	Rehabilitation Medicine, Neurology	Pilot prospective longitudinal study	no	yes	3	yes	N/D	outpatients	PD	10	65.5±6.6	N/D	To investigate the effects of robotic treadmill training on the functional mobility and walking capacity in the ambulatory patients with idiopathic PD.	Functional status, mobility, gait	Lokomat®	yes	no	N/A	yes	Exoskeleton	5	10	20'	N/D	PDQ-39	[functional status] HY, [functional mobility] TUG, [walking capacity] 10MWT	[global cognition] MMSE, [anxiety and depression] HADS	There was a significan improvement (before-after) in the PDQ-39 total scores (p = 0.03). However, this improvement was not maintained in the follow-up (p = .117)
	Park et al. [69]	2019	South Korea	0.925 (19)	Rehabilitation Medicine, Computer Engineering	Multicenter, single-blinded, randomized, controlled trial	yes	yes	1	yes	yes	N/D	Stroke	EG (SB smart board):12/CG (conventional) :13	EG: 53.5±13/CG: 51.5±16.7	N/D	To assess the availability of this newly developed VR-based rehabilitation device incorporating planar exercises for the upper extremities as an intervention and assessment tool among stroke patients in the chronic phase of recovery	Motor impairment, Upper extremity activity	Rapael Smart Board	yes	yes	non-immersive	yes	Soft-robotics	4	20	30'	N/D	SIS	[motor impairment] FMA-UE, [upper extremity activity and participation] WMFT, AROM	N/A	Group x time interaction was found for the SIS- Memory and thinking (p = 0.017) and for SIS overall score (p = 0.038)
	Park et al. [70]	2020	South Korea	0.925 (19)	Rehabilitation Medicine	Single‑blinded randomised controlled pilot study	no	yes	1	yes	yes	N/D	Stroke	ACT (Active‑assistive robotic):10/PSV (Passive robotic):9	ACT: 54.9±10.7/PSV: 53.9±16.7	N/D	To explore whether there is a difference in clinical and kinematic outcomes between active-assistive and passive robots during robot-assisted upper extremity rehabilitation	Upper extremity functional activity, motor impairment	Armeo Power, Armeo Spring	yes	yes	non-immersive	yes	Exoskeleton	4	20	30'	N/D	SIS	[upper extremity functional activity] WMFT, [motor impairment] FMA-UE e FMA-prox, [kinematic analysis] trakSTAR™ system	N/A	Differences between groups were found among time (before-after-FU) in SIS-Social Participation (p = 0.004) and SIS-Function (p = 0.013)with lower scores in the ACT group compared to the PSV group. It was also found that Time had a significant effect on SIS-strength (p = 0.004)
	Piira et al. [71]	2020	Norway	0.961 (2)	Neurology, Public Health, Psychology	Single-blinded Randomised clinical trial	yes	no	N/D	no	yes	inpatients and outpatients	SCI	EG:16/CG:21	EG:50±13/CG:49±14	N/D	To assess effects of body-weight supported locomotor training (BWSLT) programs on HRQOL in persons with long-standing motor incomplete spinal cord injury and poor walking function	Lower Limbs motor funtioning, balance, stability, Aerobic capacity	Lokomat®	yes	no	N/A	yes	Exoskeleton	24	60	60'-90'	N/D	SF-36	[lower extremity motor functioning] LEMS, [risk of falls] 10-meter walk test and 6-min walk test, [balance] BBS, [physical activity] IPAQ-SF	[Self-efficacy] EBSE, [Motivation] BREQ	No minimal clinically important differences (MCID) were found in both SF-36 subscales
	Pilutti et al. [72]	2011	Canada	0.936 (15)	Neurology, Neuroscience, Physiology, Computer Science, Engineering	Before-after trial	no	no	N/D	yes	yes	outpatients	MS	6	48.2±9.3	N/D	To examine the effects of body-weight supported treadmill training (BWSTT) on functional ability and quality of life in patients with progressive multiple sclerosis (MS) of high disability	Functional ability, fatigue	Woodway Loko-System	yes	no	N/A	yes	End-effector	12	36	30'	N/D	MSQoL-54	[Functional ability] EDSS, [Fatigue] MFIS, [Fatigue] MFIS	N/A	Significant improvement in both physical (p=.02) and mental (p=.01) subscales of the MSQoL-54 was estimated.
	Platz et al. [73]	2016	Germany	0.942 (9)	Neurology, Occupational Physiatry, Psychology	Prospective, single-group observational study	no	no	N/D	no	no	inpatients	SCI	7	48.3±10.2	N/D	To investigate the achieved level of control of the system after training, user satisfaction, and effects on quality of life in nonambulatory individuals with thoracic and lumbar spinal cord injury (SCI) that using a powered exoskeleton	Spasticity, motor and sensory functioning, passive motility	ReWalk	yes	no	N/A	yes	Exoskeleton	2022-05-04	20-25	60'	N/D	SF-12	[motor and sensory functioning] ISNCSCI, [spasticity scores] REPAS, [independence] SCIM	[user’s satisfaction] ad-hoc questionnaire and semi-structured interview	Significant pre-post changes scores were observed only for the domain role physical of SF-12v2 (z scores mean [95% CI]: 0.38 [0.01-0.76])
	Postol et al. [74]	2021	Australia	0.951 (5)	Rehabilitation Medicine, Neurology	Pre-post inteventional feasibility trial	no	yes	3	no	no	outpatients	SCI	3	36±12.19	N/D	To evaluate the feasibility of using a free-standing exoskeleton for a course of exercise therapy, for people with severe mobility impairment as a result of SCI	Lower extremities functioning, spasticity, sit-to-stand, static balance	Rex Bionics	yes	no	N/A	yes	Exoskeleton	12	24	30'	no	SF-8	[Lower extremities functioning] LEMS, [spasticity] Tardieu Scale, [sit-to-stand] FTSST, [Fatigue] FAS	[anxiety and depression] HADS	One patient out of three reported positive changes in QoL over time. The remaining patients' scores varied across time-points
	Rozevink et al. [75]	2021	Netherlands	0.941 (10)	Rehabilitation Medicine, Bio-Engineering	Repeated measures within subject design	no	yes	1.5	no	yes	outpatients	Stroke	11	64.8±8.5	N/D	To investigate if MERLIN training can improve the arm function of chronic stroke patients during a 6-week VR task specifc home telerehabilitation program.	Upper limb motor ability, muscle synergies, arm and hand dexterity	ArmAssist, MERLIN	yes	yes	non-immersive	yes	End-effector	6	18	60'	no	EQ-5D	[Upper limb motor function] WMFT, [arm muscle synergies] FMA-UE, [arm and heand dexterity] ARAT	[usability] SUS, [Motivation] IMI	No significant within-group differences were found between the mesurements for EQ-5D health state and EQ-5D-VAS
	Schwartz et al. [76]	2012	Israel	0.919 (22)	Neurology, Rehabilitation Medicine	Prospective randomized controlled trial	no	yes	3 and 6	yes	yes	N/D	MS	EG:15/CG:17	EG:46.8±11.5/CG:50.5±11.5	N/D	To compare the effectiveness of robot-assisted gait training (RAGT) with that of conventional walking treat_x0002_ment (CWT) on gait and generalized functions in a group of stable MS patients.	gait, walking endurance, basic functional mobility, Neurological status, ADLs autonomy, balance	Lokomat®	yes	no	N/A	yes	Exoskeleton	4	12	45'	N/D	RAND-36	[Walking velocity] 10MWT, [walking endurance] 6MWT, [basic functional mobility] TUG, [balance] BBT, [Neurological status] EDSS, [ADLs Autonomoy] FIM	N/A	After the intervention (4weeks), significant positive changes were observed in the control group only regarding physical and mental health subscales (p<.05). No between-group differences emerged at any timpoints.
	Schwickert et al. [77]	2011	Germany	0.942 (9)	Geriatrics, Rehabilitation Medicine, Neurology	Within subjects pre post-test (intervention, no control group)	no	no	N/D	yes	yes	N/D	Orthopaedics	8	80±6.1	N/D	To test the efficacy of a newly adaptive training protocol for robot-asissted arm rehabilitation with regard to duration of treatment processes, training frequency, and intensity along with the description of potential complications and adverse events	Arm functional mobility	Armeo®-Spring	yes	yes	non-immersive	yes	Exoskeleton	2022-04-02	2022-12-04	30'-45'	N/D	EQ-5D	[Arm functional movement] WMFT, [musculoskeletal impairment] DASH	[satisfaction] TSQ-WT, [cognition] SOMC	Although the study showed a tendency to improve, no significant pre-post intervention within-group differences were found in QoL (p=.06)
	Sconza et al. [78]	2021	Italy	0.895 (30)	Orthopaedics, Engineering, Rehabilitation Medicine	Randomized Controlled Crossover Trial	no	yes	4	no	no	N/D	MS	EG:8/CG:9	36-74	N/D	To evaluate the effectiveness of robot-assisted gait training (RAGT) in association with physiotherapy treatment in patients affected by MS in comparison with ground conventional gait training	Gait, Lower limb spasticity	Lokomat®	yes	yes	non-immersive	yes	Exoskeleton	5	25	30'	N/D	SF-36	[gait] 25FW, TWT, [Lower limb motor and function] MI, [lower limb spasticity] ASH, [ gait endurance] 6MWT, [balance and gait] TT, [knee extensor strength] KP, [gait cycle] DST, [gait symmetry] SLR, [disability] EDSS, [ADLs Autonomy] FIM	N/A	No significant changes were observed in physical health (p=.981) and mental health (p=.873) subscales
	Shin et al. [79]	2016	South Korea	0.925 (19)	Rehabilitation Medicine, Computer Science	Single-blinded, randomized controlled trial	no	yes	1	no	yes	inpatients	Stroke	EG:24/CG:22	EG:57.2±10.3/CG:59.8±13.0	N/D	To examine the effects of smart glove game-based rehabilitation combined with standard occupational therapy on distal upper extremity function and HRQoL, and compare the findings to those of amount-matched conventional rehabilitation in stroke survivors	Motor impairment, hand function	RAPAEL Smart Glove™	yes	yes	non-immersive	yes	Soft-robotics	4	20	30'	no	SIS	[Motor impairment of the affected upper limb] Fugl-Meyer Assessment, [Hand function] Tjebsen-Taylor hand fucntion test, Purdue Pegboard Test	N/A	Significant changes in the experiemntal group were observed regarding the composite (p=.001) and overall SIS scores (p=.005). Moreover, significant time x group interactions were found for the mobility (p=.026) and social participation scores (p=.020).
	Stolz et al. [80]	2019	Australia	0.951 (5)	Rehabilitation Medicine	Randomized controlled trial	no	yes	1	no	yes	inpatients	Stroke	EG:20/CG:16	EG:63.2±16.6/CG:68.1±12.5	N/D	To compare the effectiveness of a combination of a cable-driven gait training and conventional physiotherapy with concentional physiotherapy alone on walking speed, endurance, balance, functional outcomes, and quality of life in less than 3 months following stroke patients.	Gait, functional mobility, functional and dynamic balance, ADLs autonomy	Robowalk	yes	no	N/A	yes	End-effector	3	15	60'	no	EQ-5D	[gait] 10MWT, [functional balance] 6MWT, [functional mobility] TUG, [dynamic balance] step test, [ADLs autonomy] FIM	N/A	Between-group difference did not emerge nor at post-intervention neither at 1 month follow-up evaluation in any EQ-5D components
	Straudi et al. [81]	2020	Italy	0.895 (30)	Neuroscience, Rehabilitation Medicine, Neurology	Parallel-group, single-blinded, randomized controlled trial.	no	yes	3	no	yes	N/D	MS	EG:36/CG:36	EG:56±11/CG:55±11	N/D	To compare the effects of RAGT and conventional therapy on gait speed	Gait, balance, functional mobility, fatigue, walking ability	Lokomat®	yes	no	N/A	yes	Exoskeleton	4	12	120'	N/D	SF-36, MSIS-29	[gait] 6MWT, [balance] BBS, [functional mobility] TUG, [fatigue] FSS, [Walking ability] MSWS-12	[depression] PHQ-9	No significant between-group pre-post intervention differences emerged for any outcome measures.
	Straudi et al. [82]	2016	Italy	0.895 (30)	Neuroscience, Rehabilitation Medicine, Neurology	Multicenter, randomized, single-blinded, controlled study	yes	yes	3	no	yes	N/D	MS	EG:27/CG:25	EG:52.26±11.11/CG:54.12±11.44	N/D	To test the effects of RAGT and compare it to conventional physiotherapy in terms of improving (1) gait speed and endurance, (2) balance and mobility, and (3) fatigue, depression, and QoL in patients with progressive MS and severe gait disabilities.	Gait, walking endurance, balance, functional mobility, fatigue	Lokomat®	yes	no	N/A	yes	Exoskeleton	6	12	60'	no	SF-36	[gait] 10MWT, [walking endurance] 6MWT, [balance] BBS, [functional mobility] TUG, [fatigue] FSS	[depression] PHQ-9	Significant effects were found within the RAGT group regarding the physical funtioning subscale (p<.05) and mental component summary index (p<.05).
	Taravati et al. [83]	2021	Turkey	0.838 (48)	Rehabilitation Medicine	Single-blind, randomized controlled trial	no	no	N/D	no	no	N/D	Stroke	EG:17/CG:20	EG:50.94±17.20/CG:55.75±11.61	N/D	To investogate whether including robotic therapy in addition to a conventional rehabilitation program affects the quality of life, motor function, cognition, and emotional status of hemiplegic patients	Upper extremity function, Hand function, manual dexterity, ADLs autonomy	ReoGo™	yes	yes	non-immersive	yes	End-effector	4	20	30'-45'	no	SS-QOL	[Upper extremity function] FMA, MAS, [Hand function] Purdue peg board, [manual dexterity] Minnesota Manual Dextery, [ADLs autonomy] FIM, NEADL	[global cognition] MoCA, [depression] CES-D	Significant within-group pre-post treament differences were found in both experimental (p=.004) and control (p=.009) group. However, no significant differences emerged from the comparisons between the two groups of patients
	Timmermans et al. [84]	2014	Netherlands	0.941 (10)	Rehabilitation Medicine	Single-blind randomized controlled trial	no	yes	6	no	no	N/D	Stroke	EG:11/CG:11	EG: 61.8±6.8/CG:56.8±6.4	N/D	To investigate the effectiveness and added value of the Haptic Master robot adjunct to task-oriented arm hand training in chronic stroke patients on the ICF body function level, the ICF activity level, and on the quality of life	Upper limb functioning	Haptic Master	yes	no	N/A	yes	End-effector	8	32	30'	no	EQ-5D-VAS, SF-36	[Upper limb functioning] FMMA, ARAT, MAL	N/A	Only the control group improved perceived physical health (SF-36) between baseline and post-intervention (p<.01). For the same group, significant changes were found between baseline and follow-up evaluation (p<.01)
	Tramontano et al. [85]	2020	Italy	0.895 (30)	Rehabilitation Medicine, Bio-Engineering, Public Health	Two-arm single-blind randomized controlled trial	no	no	N/D	no	no	N/D	MS	EG:14/CG:16	EG:46.7±10.4/CG:52.3±5.4	N/D	To investigate the effects of a robotic-trained motor rehabilitation performed with PABLO®-Tyromotion on upper limbs’ functions in MS patients	Upper limb functioning, gait, balance, transfers, fatigue	PABLO®-Tyromotion	yes	yes	non-immersive	yes	End-effector	4	12	40'	N/D	MSQoL-54	[Upper limb functioning] 9HPT, MRC [ADLs autonomy] MBI, [gait, balance, and transfers] RMI, [fatigue] FSS	N/A	Significant within-group pre-post treatment changes were observed in the experimental group (p=.009) exclusively.
	Uivarosan et al. [86]	2019	Romania	0.821 (53)	Rehabilitation Medicine, Pharmacy, Neuroscience, Psychology	Comparative prospective study	yes	yes	6 and 12	no	no	inpatients	Stroke	BFT +Cerebrolysin+Lokomat:22/BFT +Lokomat:18/CG:30	BFT+Cerebrolysin+Lokomat:62.91±6.13/BFT +Lokomat:63.67±6.63/CG:64.12±7.25	N/D	To study the effects of Lokomat use on stroke victims when used: 1) in combination with both Cerebrolysin and recovery therapy, 2) when associated only with classic recovery therapy	Spasticity, ADLs autonomy	Lokomat®	yes	no	N/A	yes	Exoskeleton	6	28	30'	no	SS-QoL	[Spasticity] MAS, [ADLs Autonomy] Barthel Index, FIM	N/A	Significant effects were found among the three groups in physical, mental, and social domains. The group undergoing Lokomat and BF statistically improved in physical domain at 12 months (p=.003) and in social domain at 6 months (p=.045) and at 12 months (p=.001). The group undergoing Lokomat, BF, and cerebrolysin therapy significantly improved at 6 and 12 months in all domains (p<.001)
	van Nunen et al. [87]	2015	Netherlands	0.941 (10)	Rehabilitation Medicine, Physiology	Randomized controlled trial	no	yes	6 and 9	no	yes	inpatients	Stroke	EG:16/CG:14	EG:50.0±9.6/CG:56.0±8.7	N/D	To compare walking related improvements obtained after Lokomat therapy in combination with conventional overground therapy versus conventional overground therapy alone in subacute stroke patients not able to walk independently	Gait, balance, lower limb functioning	Lokomat®	yes	no	N/A	yes	Exoskeleton	8	16	60'	N/D	SF-36, SIS 3.0	[gait] 10MWT, [functional mobility in gait, balance, and transfers] RMI, TUG, [balance] BBS, [motricity] FAC, FM, MI, [knee extensors] MVTflex, MVTtext	N/A	No significant between-group pre-post treatment differences emerged. However, significant values change over time were observed at 10 weeks after the treatment regarding general health (SF-36, p=.04), social functioning (SF-36, p<.001), ADLs (SIS 3.0, p<.001), and mobility (SIS 3.0, p<.001).
	Vaney et al. [88]	2012	Switzerland	0.962 (1)	Rehabilitation Medicine, Neurology	Randomized controlled trial	no	no	N/D	no	yes	inpatients	MS	EG:26/CG:23	EG:58.23±9.42/CG:54.22±11.28	N/D	To evaluate whether RAGT (Lokomat) is superior to over-ground walking training in terms of quality of life, activity level, and gait.	Motor impairment, gait, balance, fatique, mobility, spasticity, pain	Lokomat®	yes	no	N/A	yes	Exoskeleton	3	9	30'	N/D	EQ-5D	[Motor activity, gait ] ActiGraph single-axis accelerometer, [balance] BBS, [fatique] Würzburger Erschöpfungsinventar bei MS, [mobility] RMI, [pain] numeric rating scale (1-10)	[well-being] VAS	Significant post-intervention improvements were observed within both groups (p<.05). However, no significant between-group pre-post treatment differences (adjusted for age and gait) were found.
	Wier et al. [89]	2011	USA	0.921 (21)	Rehabilitation Medicine, Neurology, Public Health	Prospective randomized controlled trial	no	yes	2.5	yes	yes	outpatients	MS	EG1:6/EG2:7	EG1:50.2±11.4/EG2:49.6±11.8	N/D	To examine the effect of BWSTT on QoL for people with MS	Functional status	Lokomat®	yes	no	N/A	yes	Exoskeleton	3	6	40'	N/D	MSQLI, FSS	[Disability status] EDSS	N/A	No significant changes were observed at T1 in any of the outcome measures. When compared to baseline scores, significant effects within the group receiveing BWSTT alone followed by BWSTT with robotic assistance were observed at T4 regarding physical state (p=.01). Further significant effects were found on the whole sample from T1 to T2 concerning fatigue and pain subscores (p<.05) and from T1 to …
	Wu et al. [90]	2020	USA	0.921 (21)	Psychiatry, Psychology, Neuroscience	Within subjects pre post-test (intervention, no control group)	no	yes	1	no	yes	inpatients	Stroke	40	58.0±13.7	Asian, Black or African American, White	To provide the effect of robot-assisted therapy across all ICF dimensions and to assess the degree to which therapy-related improvements in function/structure were related to improvements in activity and participation	Upper extremities impairment, balance, manual dexterity, ADLs autonomy	Hand Wrist Assistive Rehabilitation Device (HWARD)	yes	yes	non-immersive	yes	End-effector	3	12	120'	N/D	SIS, SS-QOL	[upper extremities impairment] FMA, ARAT, [manual dexterity] Box and Blocks Test, [ADLs autonomy] BI	N/A	At post-treatment, significant within-group changes were observed regarding SIS hand funtion subscale (p=.0001) exclusively.
	Wu et al. [91]	2012	Taiwan	-	Rehabilitation Medicine, Occupational Physiatry, Engineering	Three-arm randomized controlled trial	no	no	N/D	no	yes	N/D	Stroke	TBAT Group:14/RBAT Group:14/CG:14	TBAT Group:57.04±8.78/RBAT Group:55.13±12.72/CG:51.30±6.23	N/D	To compare the efficacy of Therapist-based bilateral arm training (TBAT), robot-assisted bilateral arm training (RBAT), and a control treatment (CT) on motor control, functional performance, and quality of life after chronic stroke	Upper limb motor impairment, ADLs autonomy	Bi-Manu-Track	yes	yes	non-immersive	yes	End-effector	4	20	90'-105'	N/D	SIS	[Upper limb motor impairment] FMA-UL subscale, [ADLs performance] MAL	N/A	At post-treatment, significant between-group differences emerged on SIS total scores (p=.02), SIS strength subscale (p=.01), and physical function subscale (p=.02) with the RBAT group reporting higher rates than TBAT and CT groups.
	Wu et al. [92]	2014	USA	0.921 (21)	Rehabilitation Medicine, Bio-Engineering	Randomized controlled trial	no	yes	2	no	yes	N/D	Stroke	EG1:14/EG2:14	EG1:53.6±8.9/EG2: 57.4±9.8	N/D	To determine whether providing a controlled resistance versus assistance to the paretic leg at the ankle during treadmill-based robotic training will improve walking function in patients with stroke	Gait, endurance, spasticity, balance	Custom-designed, cable-driven robotic gait system	yes	no	N/A	yes	End-effector	6	18	45'	no	SF-36	[gait velocity] 10MWT, [gait endurance] 6MWT, [spasticity] MAS, [balance] BBS	N/A	No significant changes were observed within both two groups of patients
	Yadav et al. [93]	2018	India	0.633 (132)	Rehabilitation Medicine, Neurology	Randomized controlled trial	no	no	N/D	no	yes	inpatients and outpatients	Stroke	EG:15/CG:15	EG:49.53±6.22/CG:49.87±8.41	N/D	To determine the efficacy of a 1-month exercise programme using a robotic tilt table over conventional physiotherapy treatment in the rehabilitation of patients with hemiplegia following stroke.	Muscle strength	Erigo	yes	no	N/A	yes	End-effector	4	24	40'	N/D	SF-36	[muscle strength] Medical Research Council Muscle Scale	N/A	After the intervention, significant within-groups changes emerged (p<.05). On comparison, the experimental group improved signifciantly more than control group (p=.008).
	Notes. N/D, not defined; N/A, not applicable; HDI, Human Development Index (composite index measuring (a) Life expectance at birth; (b) Expected years of schooling and mean years of schooling; (c) Gross National Income per capita. United Nations Development Programme, http://hdr.undp. org/en. Accessed 15 October 2022); MS, Multiple Sclerosis; SCI, Spinal Cord Injury; PD, Parkinson's Disease; EG, …

## Sheet: Quality assessment_RCT
	Table S2. Results of the risk of bias assessment of the studies included through the National Institute of Health (NIH) Quality Assessment Tool for Controlled Intervention Studies.
	Study [Ref.]	Item_01	Item_02	Item_03	Item_04	Item_05	Item_06	Item_07	Item_08	Item_09	Item_10	Item_11	Item_12	Item_13	Item_14	Tot_Score	Quality		Scoring
	Aprile et al. 2021 [25]	1	1	1	0	1	0	0	0	0	1	1	0	1	0	7	Fair		Poor	≤ 6
	Capecci et al. 2019 [29]	1	1	1	0	1	1	1	1	1	1	1	1	0	0	11	Good		Fair	7-10
	Çinar et al. 2021 [30]	1	1	1	0	1	1	1	1	0	1	1	0	0	0	9	Fair		Good	≥ 11
	Conroy et al. 2019 [32]	1	0	0	0	1	1	1	1	1	1	1	0	1	0	9	Fair
	De Luca et al. 2020 [33]	1	0	0	0	1	1	1	1	1	1	1	1	0	1	10	Fair
	Dundar et al. 2014 [34]	0	0	0	0	0	1	1	1	1	1	1	0	0	0	6	Poor
	Gandolfi et al. 2018 [37]	1	1	1	0	1	1	1	1	1	1	1	1	1	0	12	Good
	Gandolfi et al. 2014 [36]	1	1	1	0	1	1	1	1	1	1	1	0	1	1	12	Good
	Garnier-Villarreal et al. 2021 [38]	0	0	0	0	0	1	1	1	1	1	1	0	0	1	7	Fair
	Gorman et al. 2021 [39]	1	0	0	0	0	1	1	1	1	1	1	0	0	1	8	Fair
	Hidler et al. 2009 [40]	1	1	1	0	0	1	1	1	1	1	1	0	1	0	10	Fair
	Hornby et al. 2008 [41]	1	1	1	0	0	1	0	0	0	1	1	1	1	0	8	Fair
	Hsieh et al. 2012 [43]	1	1	1	0	1	1	1	1	1	1	1	1	0	1	12	Good
	Hsieh et al. 2017 [44]	1	1	1	0	1	1	1	1	1	1	1	0	0	1	11	Good
	Hung et al. 2016 [46]	1	1	1	0	1	1	1	1	1	1	1	0	1	1	12	Good
	Hung et al. 2019 [47]	1	1	1	0	1	1	1	1	1	1	1	1	1	1	13	Good
	Kayabinar et al. 2019 [49]	0	0	0	0	1	0	1	1	0	1	1	0	0	0	5	Poor
	Kim et al. 2021 [50]	1	1	1	0	1	1	1	1	0	1	1	0	0	0	9	Fair
	Kumar et al. 2020 [53]	1	1	1	0	0	1	1	1	0	1	1	0	1	0	9	Fair
	Kutner et al. 2010 [54]	1	1	1	0	1	1	1	0	1	1	1	0	0	0	9	Fair
	Leblebicier et al. 2021 [55]	0	0	0	0	1	1	1	1	1	1	1	0	1	1	9	Fair
	Lee et al. 2015 [56]	1	1	1	0	1	1	1	1	0	0	1	0	1	1	10	Fair
	Lee et al. 2018 [57]	1	1	1	0	1	1	1	1	0	1	1	0	1	0	10	Fair
	Lo et al. 2010 [60]	1	1	0	0	0	1	1	1	1	1	1	0	1	1	10	Fair
	Linder et al. 2015 [58]	1	0	0	0	1	1	1	1	1	1	1	0	1	1	10	Fair
	Manuli et al. 2020 [13]	1	1	1	0	1	1	1	1	1	1	1	0	0	0	10	Fair
	Munari et al. 2020 [64]	1	1	1	0	1	1	1	0	1	1	1	0	1	0	10	Fair
	Mustafaoglu et al. 2020 [65]	1	1	1	0	1	1	1	1	1	1	1	1	1	1	13	Good
	Ozsoy-Unubol et al. 2020 [67]	1	1	1	0	1	1	1	1	1	1	1	0	0	0	10	Fair
	Park et al. 2019 [69]	1	1	1	0	1	1	1	1	1	1	1	0	0	0	10	Fair
	Park et al. 2020 [70]	1	1	1	0	1	1	1	1	1	1	1	0	1	0	11	Good
	Piira et al. 2020 [72]	1	1	1	1	1	1	1	1	1	1	1	0	1	1	13	Good
	Schwartz et al. 2012 [76]	1	1	0	1	1	1	0	0	1	1	1	0	1	0	9	Fair
	Sconza et al. 2021 [78]	1	1	1	1	1	0	1	1	1	1	1	1	0	1	12	Good
	Shin et al. 2016 [79]	1	1	1	1	1	1	0	0	0	1	1	0	1	1	10	Fair
	Stolz et al. 2019 [80]	1	1	1	1	1	0	0	0	0	0	1	0	1	1	8	Fair
	Straudi et al. 2016 [81]	1	1	1	0	1	0	1	1	1	1	1	1	1	1	12	Good
	Straudi et al. 2020 [82]	1	1	1	1	1	1	1	1	1	1	1	0	1	1	13	Good
	Taravati et al. 2021 [83]	1	1	0	0	1	1	0	1	0	1	1	0	0	1	8	Fair
	Timmermans et al. 2014 [84]	1	1	1	1	1	0	1	1	1	1	1	0	1	1	12	Good
	Tramontano et al. 2020 [85]	1	1	1	1	1	1	1	1	1	1	1	1	1	1	14	Good
	Uivarosan et al. 2019 [86]	0	0	0	0	0	1	0	0	0	1	1	0	1	1	5	Poor
	van Nunen et al. 2015 [87]	1	1	0	0	0	1	0	0	0	1	1	0	1	1	7	Fair
	Vaney et al. 2012 [88]	1	1	1	0	0	0	0	1	0	1	1	0	0	1	7	Fair
	Wier et al. 2011 [89]	1	0	0	0	0	1	1	1	1	1	1	0	1	1	9	Fair
	Wu et al. 2014 [92]	1	0	0	0	0	1	0	0	0	1	1	0	1	1	6	Poor
	Wu et al. 2012 [91]	1	0	1	1	1	1	1	1	1	1	1	0	0	1	11	Good
	Yadav et al. 2018 [93]	1	1	0	0	0	1	1	1	1	1	1	0	1	1	10	Fair

## Sheet: Quality assessment_Pre-Post
	Table S3. Results of the risk of bias assessment of the studies included through the National Institute of Health (NIH) Quality Assessment Tool for the Before-After (Pre-Post) Studies With No Control Group.
	Study [Ref.]	Item_01	Item_02	Item_03	Item_04	Item_05	Item_06	Item_07	Item_08	Item_09	Item_10	Item_11	Item_12	Tot_Score	Quality		Scoring
	Baunsgaard et al. 2018 [26]	1	1	1	1	1	1	1	0	1	1	1	0	10	Good		Poor	≤ 5
	Bertolucci et al. 2015 [27]	1	1	0	1	0	1	1	0	1	1	1	1	9	Good		Fair	6-8
	Bovolenta et al. 2009 [28]	1	1	0	1	0	1	1	0	1	1	1	0	8	Fair		Good	≥ 8
	Çinar et al. 2020 [31]	1	1	0	1	0	1	1	1	1	1	0	0	8	Fair
	Francisco et al. 2017 [35]	1	1	0	1	0	1	1	0	1	1	0	0	7	Fair
	Housley et al.2017 [42]	1	1	0	1	0	1	1	0	1	1	0	1	8	Fair
	Huang et al.2014 [45]	1	1	1	1	1	1	1	1	1	1	0	0	10	Good
	Juszczak et al. 2018 [48]	1	0	1	1	0	1	1	0	1	1	1	0	8	Fair
	Kim et al. 2021 [51]	1	1	1	1	0	1	1	0	1	1	1	0	9	Good
	Kozlowski et al. 2017 [52]	1	0	0	1	0	1	1	0	0	0	1	0	5	Poor
	Lo et al. 2010 [59]	1	0	0	0	0	1	1	1	1	1	0	0	6	Fair
	Manuli et al.2020 [61]	1	1	1	0	0	1	1	0	1	1	0	0	7	Fair
	McGibbon et al. 2021 [62]	1	0	1	0	0	1	1	0	1	1	0	0	6	Fair
	Miura et al. 2021 [63]	1	1	1	0	0	1	1	0	1	1	1	0	8	Fair
	Nijenhuis et al. 2015 [66]	1	0	1	0	0	1	1	0	1	1	1	0	7	Fair
	Paker et al. 2013 [68]	1	1	0	0	0	1	1	0	1	1	1	0	7	Fair
	Pilutti et al. 2011 [72]	1	1	0	1	0	1	1	0	1	1	0	0	7	Fair
	Platz et al. 2016 [73]	1	1	0	1	0	1	1	0	1	0	0	0	6	Fair
	Postol et al. 2021 [74]	1	1	0	0	0	1	1	0	1	0	0	0	5	Poor
	Rozevink et al. 2021 [75]	1	1	0	1	1	1	1	0	1	1	0	0	8	Fair
	Schwickert et al. 2011 [77]	1	1	0	1	0	0	1	0	1	1	0	0	6	Fair
	Wu et al.2020 [90]	1	1	0	1	0	1	1	1	1	1	0	0	8	Fair
